# Supplementary material for: A single-step protocol for closing experimental atom balances
Source: MethodsX. 2020 Jan 10;7:100781. doi: 10.1016/j.mex.2020.100781 (PMC6993001; doi:10.1016/j.mex.2020.100781)
Supplement: Supplementary file 1 [file mmc1.zip]

Archive with 1 entries (1 files):
- mmc1.xlsm
