# Supplementary material for: A single-step protocol for closing experimental atom balances
Source: MethodsX. 2020 Jan 10;7:100781. doi: 10.1016/j.mex.2020.100781 (PMC6993001; doi:10.1016/j.mex.2020.100781)
Supplement: Supplementary file 1 [file mmc1.zip › mmc1.xlsm]

## Sheet: atom
Application of CLOBAL procedure for data treatment
m	3	number of atom types			C	O	H
n	5	number of compounds
atom data matrix (mxn)
7	1	6
7	1	14
14	1	18
0	1	2
14	1	26

## Sheet: data
INPUT DATA
0	1	1	0	0	0		ndata	10
30	0.750578	0.536163	0.198799	0.239414	0.106269
60	0.69623	0.423095	0.305355	0.348544	0.113548
90	0.586689	0.363708	0.396262	0.472754	0.132847
120	0.545978	0.234379	0.366614	0.646785	0.160469
150	0.43947	0.172311	0.502952	0.542378	0.194145
180	0.374929	0.175071	0.422961	0.728719	0.169234
210	0.53502	0.13147	0.558416	0.903967	0.166324
240	0.466952	0.108802	0.490465	0.633123	0.192152
270	0.483465	0.0996529	0.625142	0.589533	0.179079
300	0.430545	0.0800738	0.504162	0.727041	0.185473

## Sheet: results
RESULTS CLOBAL procedure
Original balances
	C	O	H
1	94.8438	91.5611	94.1498
2	97.8565	94.3386	96.2321
3	100.431	97.613	100.721
4	91.7262	97.7113	93.11
5	100.299	92.5628	101.174
6	86.7194	93.5456	90.8568
7	105.799	114.76	106.173
8	97.0495	94.5747	97.0776
9	109.578	98.8436	106.918
10	94.4944	96.3647	95.278
Lagrange multiplicators					Corrections
1	-0.0252264	0.227457	0.00463164		0.0590415	0.062042	-0.00841787	0.056674	-0.000562222
2	-0.0294614	0.153346	0.0118213		0.0125627	0.0476467	-0.0141471	0.0616884	0.00547761
3	-0.00171319	0.0888851	-0.00504852		0.0273407	0.00225988	-0.0102921	0.0372473	-0.00881589
4	0.0255633	-0.0671678	-0.00812154		0.0344216	-0.000451527	0.0529868	-0.0539489	0.0127666
5	0.00123019	0.242536	-0.015692		0.0689945	0.0054207	-0.0114159	0.114524	-0.0287789
6	0.069753	0.0202902	-0.0415888		0.0971173	-0.0128995	0.104993	-0.0458272	-0.0142962
7	0.00630909	-0.22452	0.00596535		-0.0773448	-0.0127318	-0.0160915	-0.192174	0.00314459
8	-0.0023976	0.100375	-0.00251229		0.0319947	0.00526817	0.0105879	0.0603685	0.000286153
9	-0.0449738	0.173929	0.0172671		-0.018026	0.0100502	-0.090581	0.122896	-0.0012106
10	0.0127107	0.0177391	-0.00680305		0.0283712	0.000918579	0.0369221	0.00300488	0.0034888
					Corrected data
					0	1	1	0	0	0
					30	0.809619	0.598205	0.190381	0.296088	0.105707
					60	0.708792	0.470742	0.291208	0.410233	0.119025
					90	0.61403	0.365968	0.38597	0.510001	0.124031
					120	0.5804	0.233928	0.4196	0.592836	0.173236
					150	0.508464	0.177731	0.491536	0.656902	0.165366
					180	0.472046	0.162171	0.527954	0.682891	0.154938
					210	0.457675	0.118739	0.542325	0.711793	0.169468
					240	0.498947	0.11407	0.501053	0.693491	0.192438
					270	0.465439	0.109703	0.534561	0.712429	0.177868
					300	0.458916	0.0809924	0.541084	0.730046	0.188962
